# Supplementary material for: Extracellular Vesicle-Derived DNA vs. CfDNA as a Biomarker for the Detection of Colon Cancer
Source: Genes (Basel). 2021 Jul 29;12(8):1171. doi: 10.3390/genes12081171 (PMC8393490; doi:10.3390/genes12081171)
Supplement: Supplementary file 1 [file genes-12-01171-s001.zip]

Archive with 1 entries (1 files):
- genes-1287916-supplementary.pdf
